# Supplementary material for: First whole-genome detection of dengue virus in urban Aedes aegypti from Southern Brazil
Source: PLoS Negl Trop Dis. 2026 Mar 2;20(3):e0014050. doi: 10.1371/journal.pntd.0014050 (PMC12965692; doi:10.1371/journal.pntd.0014050)
Supplement: S2 Table — (XLSX) [file pntd.0014050.s002.xlsx]

## Sheet: Página1
ID	Serotype	Nucleotide position	Reference nucletide	Mutated nucleotide	Protein	Mutation type	Reference amino acid	Amino acid position	Mutated amino acid	No. of genomes
EPI_ISL_19339775	Dengue 1	2801	C	T	NS1	missense_variant	Thr	903	Ile	24
EPI_ISL_19339775	Dengue 1	2902	A	G	NS1	missense_variant	Ile	937	Val	22
EPI_ISL_19339775	Dengue 1	3067	T	C	NS1	missense_variant	Phe	992	Leu	13
EPI_ISL_19339775	Dengue 1	3098	A	G	NS1	missense_variant	Lys	1002	Arg	15
EPI_ISL_19339775	Dengue 1	3545	G	A	NS2A	missense_variant	Arg	1151	Lys	15
EPI_ISL_19339775	Dengue 1	3557	G	A	NS2A	missense_variant	Ser	1155	Asn	19
EPI_ISL_19339775	Dengue 1	3568	G	C	NS2A	missense_variant	Val	1159	Leu	22
EPI_ISL_19339775	Dengue 1	4868	A	G	NS3	missense_variant	Lys	1592	Arg	17
EPI_ISL_19339775	Dengue 1	6878	T	C	NS4B	missense_variant	Val	2262	Ala	25
EPI_ISL_19339775	Dengue 1	9502	G	A	NS5	missense_variant	Asp	3137	Asn	16
EPI_ISL_19026430	Dengue 2	1844	T	C	E	missense_variant	Ile	583	Thr	4
EPI_ISL_19026430	Dengue 2	2081	T	C	E	missense_variant	Val	662	Ala	4
EPI_ISL_19026430	Dengue 2	2344	A	T	E	missense_variant	Thr	750	Ser	4
EPI_ISL_19026430	Dengue 2	2683	A	G	NS1	missense_variant	Ile	863	Val	4
EPI_ISL_19026430	Dengue 2	3802	A	G	NS2A	missense_variant	Ile	1236	Val	4
EPI_ISL_19026430	Dengue 2	5264	G	A	NS3	missense_variant	Arg	1723	Lys	4
EPI_ISL_19026430	Dengue 2	6220	G	A	NS3	missense_variant	Val	2042	Ile	4
EPI_ISL_19026430	Dengue 2	7457	A	G	NS4B	missense_variant	Lys	2454	Arg	4
EPI_ISL_19026430	Dengue 2	7744	T	A	NS5	missense_variant	Ser	2550	Thr	4
EPI_ISL_19026430	Dengue 2	8308	T	C	NS5	missense_variant	Tyr	2738	His	3
EPI_ISL_19026430	Dengue 2	8854	A	T	NS5	missense_variant	Ser	2920	Cys	4
EPI_ISL_19026430	Dengue 2	9224	T	G	NS5	missense_variant	Met	3043	Arg	4
EPI_ISL_19026430	Dengue 2	9451	G	A	NS5	missense_variant	Val	3119	Ile	4
